# Supplementary material for: Identification of Drought-Tolerance Genes in the Germination Stage of Soybean
Source: Biology (Basel). 2022 Dec 13;11(12):1812. doi: 10.3390/biology11121812 (PMC9775293; doi:10.3390/biology11121812)
Supplement: Supplementary file 1 [file biology-11-01812-s001.zip]

Archive with 1 entries (1 files):
- biology-1937485-supplementary.pdf
